# Supplementary material for: Phytate Hydrolysate Differently Modulates the Immune Response of Human Healthy and Cancer Colonocytes to Intestinal Bacteria
Source: Nutrients. 2022 Oct 11;14(20):4234. doi: 10.3390/nu14204234 (PMC9610475; doi:10.3390/nu14204234)
Supplement: Supplementary file 1 [file nutrients-14-04234-s001.zip]

Archive with 1 entries (1 files):
- nutrients-1906692-supplementary.pdf
